# Supplementary material for: Effect of Polymorphisms of ABCB1 and MTHFR on Methotrexate-Related Toxicities in Adults With Hematological Malignancies
Source: Front Oncol. 2021 Dec 24;11:759805. doi: 10.3389/fonc.2021.759805 (PMC8739189; doi:10.3389/fonc.2021.759805)
Supplement: Supplementary file 1 [file Table_1.xlsx]

## Sheet: Total
ID	MTHFR(677C>T)	MTHFR(1298A>C）	ABCB1 3435	dose(g/m2)	mucositis	hepatotoxicity	nephrotoxicity	myelosuppression	diagnosis
1002857017	CT	AA	CC	1	×	×	×	4	TLBL
1005226008	CT	AA	CC	1	√	√	×	4	TLBL
1007468790	CT	AC	CC	1	×	×	√	4	TLBL
1006433109	CC	AA	CC	1	√	×	×	4	TLBL
2001661970	CC	AA	CC	1	√	×	×	4	TLBL
1008530578	CT	AC	CC	5	√	√	√	4	TLBL
1008737923	CT	AC	CC	1	√	×	×	4	TLBL
1009013693	TT	AA	CC	1.5	√	×	×	4	TLBL
1006433109	CC	AA	CC	1	×	×	×	4	TLBL
1010335225	TT	AA	CC	1	√	×	×	4	TLBL
60010097269	CC	AC	CC	1	√	√	×	4	TLBL
1008829558	CT	AC	CC	1	√	×	×	4	TLBL
1009538311	TT	AA	CC	1	×	√	×	1	TLBL
1008817250	CC	AA	CT	1	×	√	×	4	TLBL
1009014104	CC	AA	TT	3	√	√	√	1	TLBL
1008721742	CT	AA	CT	1	√	×	×	4	TLBL
1009587812	CC	AA	CT	1	×	×	×	3	TLBL
1007151200	CC	AC	CT	1	×	√	×	4	TLBL
2501556722	TT	AA	CT	1	×	×	×	4	TLBL
2501226084	CC	AC	TT	1	√	×	×	4	TLBL
1006590057	CT	AA	TT	1	×	×	×	4	TLBL
1008946451	CT	AA	CT	1	√	×	×	0	PH+B-ALL
1006742566	CC	AC	CT	3	×	×	×	4	PH+B-ALL
1008439530	CC	AA	TT	3.5	√	×	√	2	PH+B-ALL
1007276743	CC	AA	CC	3	×	×	×	3	PH+B-ALL
2001868322	TT	AA	CC	1	√	×	√	4	PH+B-ALL
1010230197	CC	AC	CC	3.5	√	×	×	1	PH+B-ALL
1009602007	CT	AA	CC	1	√	√	√	4	PH+B-ALL
1009140584	CT	AA	CC	3	√	×	×	4	PH+B-ALL
1006992901	CT	AA	CC	1	√	×	√	2	PH+B-ALL
1006869018	CT	AC	CC	1	√	×	√	3	PH+B-ALL
1005142664	CC	AC	CC	3	×	√	√	3	PH+B-ALL
2501148177	CT	AC	TT	3	√	×	×	4	PH+B-ALL
1009718946	CT	AC	TT	2	√	×	√	4	PH+B-ALL
1008438811	CT	AA	CC	1.5	√	×	√	4	PH+B-ALL
2001863527	CT	AC	CT	3	×	×	×	4	PH+B-ALL
2002204215	CT	AC	CT	1	×	√	×	4	PH+B-ALL
1010065867	CT	AC	CT	1	√	×	×	4	PH+B-ALL
2002406320	TT	AA	CT	1	×	√	×	4	B-ALL
1004202300	CT	AA	CT	1	√	×	×	1	B-ALL
1009681293	CT	AA	CT	2.5	×	×	×	2	B-ALL
1007215836	CT	AA	CT	2	√	×	×	3	B-ALL
1008474433	CC	AA	CT	1	√	×	×	4	B-ALL
2501514489	CC	AA	CT	1	√	×	×	3	B-ALL
1008839991	CT	AC	CT	1	√	×	×	3	B-ALL
1006455744	CC	AC	CT	3	√	×	×	0	B-ALL
2001523698	CC	AA	CC	3	×	×	×	3	B-ALL
1007508160	TT	AA	CC	2.5	√	×	√	4	B-ALL
1007464511	CC	AC	CT	2	√	√	×	3	B-ALL
1007142589	TT	AA	CC	2.5	√	×	×	3	B-ALL
1006943088	CC	AA	CC	2	√	×	×	2	B-ALL
1002380478	CC	AA	CC	3	×	×	×	0	B-ALL
1008945227	CC	AC	CC	1	×	×	×	3	B-ALL
1008837754	CT	AA	CC	1	×	×	×	4	B-ALL
1003481151	CT	AA	CC	1	×	√	×	4	B-ALL
2501160223	TT	AA	CC	3	×	×	×	2	B-ALL
1006432178	CC	AA	CC	3	√	×	×	4	B-ALL
1008789272	CT	AC	CC	1	×	√	×	2	B-ALL
2001853291	CC	AC	CC	2	√	×	×	3	B-ALL
1009648134	CC	AA	CC	3	√	×	√	3	B-ALL
1008912685	CT	AA	CC	1	×	√	×	4	B-ALL
1009631687	CC	AC	CC	1	×	×	×	4	B-ALL
1005228468	CT	AA	TT	3	×	×	×	3	B-ALL
1008129317	CC	AC	TT	1.5	√	×	×	1	B-ALL
2501261642	CC	AC	TT	1	√	×	×	0	B-ALL
1008839063	CT	AC	TT	1	√	×	×	4	B-ALL
1005024189	CC	AC	CT	1	√	×	√	0	B-ALL
1008397549	CC	AC	CT	5	√	√	×	2	B-ALL
1008397561	CC	AC	CT	1	×	√	×	4	B-ALL
1009125760	CT	AA	CT	1	×	×	×	4	B-ALL
1006615604	CC	AA	CT	2.5	√	√	×	0	B-ALL
1006429228	CT	AC	CC	3	√	×	√	3	B-ALL
1007305491	CT	AC	CT	3.5	√	×	√	3	B-ALL
1007517260	CC	AA	CT	1.5	√	×	√	3	B-ALL
2001828132	CT	AC	TT	1	×	√	×	4	B-ALL
1009685390	CT	AA	TT	1	×	√	×	4	B-ALL
2501505921	CT	AA	TT	3	√	√	×	3	B-ALL
1006415996	CT	AC	CC	2	√	×	√	4	NK/T cell lymphoma
1009667628	CT	AC	CC	1	√	√	×	4	NK/T cell lymphoma
1009794214	CT	AA	CC	2	×	×	×	2	NK/T cell lymphoma
1008928412	TT	AA	TT	3	√	√	×	4	NK/T cell lymphoma
1009665536	CC	AA	CT	3	√	√	×	4	NK/T cell lymphoma
60010025146	CT	AA	CT	3	√	×	√	4	NK/T cell lymphoma
1007509998	CC	AA	CT	3	√	×	×	4	NK/T cell lymphoma
2001729828	CC	AA	CT	3.5	√	×	√	4	NK/T cell lymphoma
2501054358	CT	AA	CT	3.5	×	×	√	0	NK/T cell lymphoma
1005538288	CT	AA	CT	2	×	√	×	4	NK/T cell lymphoma
1008416573	CC	AC	CT	1.5	√	×	×	4	NK/T cell lymphoma
1006751559	CT	AC	CT	2	√	×	×	4	NK/T cell lymphoma
1008803555	CT	AA	CT	3	√	√	√	4	NK/T cell lymphoma
1008778307	CC	AA	CT	3	√	√	×	4	NK/T cell lymphoma
1008846195	TT	AA	CT	1	√	√	×	4	NK/T cell lymphoma
1008779602	TT	AA	CT	3	√	×	×	1	NK/T cell lymphoma
1009025866	CT	AA	CT	3	√	×	×	4	NK/T cell lymphoma
1007598138	CT	AA	CT	2.5	√	×	√	4	MCL
1009600103	CC	AC	CT	1	×	×	×	4	MCL
1008734793	CC	AC	CC	1	×	×	×	0	MCL
1008827849	CC	AA	CT	1	×	×	×	4	DLBCL
1009593905	TT	AA	CT	1	√	×	×	4	DLBCL
2001896676	CC	AC	CT	3	√	√	×	3	DLBCL
1008707229	CC	AC	CT	2	×	×	×	0	DLBCL
1006098114	CT	AA	CT	3	×	×	√	2	DLBCL
2501257770	CC	AA	CT	3.5	×	×	×	0	DLBCL
1008151753	CC	AA	CT	2	√	√	×	4	DLBCL
1002830324	CT	AA	CT	3	√	×	×	0	DLBCL
2001891724	CT	AC	CT	1	√	√	×	4	DLBCL
1008711319	CT	AA	CT	2	√	√	×	2	DLBCL
1008595289	CC	AA	CT	4	√	√	×	4	DLBCL
1010050649	CC	CC	CT	3.5	×	√	×	4	DLBCL
1005877575	CC	AA	CT	3	×	√	×	0	DLBCL
60010090784	TT	AA	TT	1	×	×	×	1	DLBCL
1009200795	CC	AA	TT	3	×	×	×	1	DLBCL
1008849025	CT	AA	CC	2	√	×	×	2	DLBCL
1008469360	CT	AA	CC	2	×	×	×	2	DLBCL
2501147423	CT	AC	CC	1	×	√	×	4	DLBCL
1007099057	TT	AA	CC	2	√	×	×	4	DLBCL
1008781137	CT	AA	CC	2	×	×	×	2	DLBCL
1008619876	CT	AA	CC	2.5	×	√	×	4	DLBCL
1008804467	CC	AA	CC	2	×	×	×	1	DLBCL
1008390917	TT	AA	CC	3	√	×	×	3	DLBCL
1008728048	CC	AA	CC	3	×	√	×	4	DLBCL
1009781161	CT	AC	CC	1	×	×	×	4	DLBCL
1008700360	CT	AC	CC	2	×	×	×	2	DLBCL
2002217116	TT	AA	CT	3	×	×	×	4	FL
1003122965	CC	AC	CC	1	√	√	×	4	CML-LBC
1009773627	CC	AA	CT	1	×	×	×	4	CML-LBC
1007539549	CT	AA	CT	1	√	√	×	4	CML-LBC
1008751618	CC	AC	CT	1	√	√	×	4	CML-LBC
1008657776	CC	CC	CC	1	×	×	×	4	Burkitt lymphoma
2001876620	CT	AC	TT	2	√	√	×	4	Burkitt lymphoma
2501516036	CT	AA	CT	1	×	×	×	4	Burkitt lymphoma
1010065605	CT	AA	CT	1	×	×	×	4	Burkitt lymphoma
2501320902	CT	AC	CT	1	√	×	×	4	Burkitt lymphoma
2501460668	CT	AA	CT	2	√	×	×	1	Burkitt lymphoma
1009656822	CT	AA	CT	1	√	√	×	4	Burkitt lymphoma
1009037177	CT	AA	CT	1	×	×	×	4	Burkitt lymphoma
1009781908	CT	AA	CC	1	×	×	×	4	T-ALL
1006898604	CC	AC	TT	1	×	×	×	4	T-ALL
1009546080	CT	AA	TT	1	×	√	×	4	T-ALL
1008582183	CT	AA	CT	2	√	×	×	2	T-ALL
2001644984	CT	AA	CT	4.5	×	×	×	3	T-ALL
1007578218	CT	AA	CT	2	√	×	×	4	T-ALL
2501102346	CT	AC	CT	1	×	×	×	0	T-ALL
1007115480	CC	AC	CC	2.5	√	×	×	4	T-ALL
1008675127	CT	AA	CC	1	√	×	×	4	T-ALL
1009152906	CT	AA	CC	3	×	√	×	4	T-ALL
1009129373	TT	AA	CC	5	√	√	×	4	T-ALL
1006685992	CT	AA	CT	1	×	×	×	4	ALL
1006988137	TT	AA	CT	1	√	×	×	4	ALL
1008561930	CT	AA	CC	2	×	×	×	1	ALL
1009019204	CT	AA	TT	3	√	√	×	4	ALL
1008111080	CT	AA	TT	1.5	√	×	×	4	ALL
1009019512	CT	AA	TT	3	√	√	×	4	ANKL
1007389809	CC	AA	CT	3	√	×	×	4	ANKL
2501381551	CT	AC	CT	3	√	×	×	0	ANKL
1008888010	CC	AA	CC	3	√	√	√	4	ANKL
1009037193	CT	AA	CC	3	√	√	×	4	ANKL

## Sheet: low dose
ID	MTHFR(677C>T)	MTHFR(1298A>C）	ABCB1 3435	dose(g/m2)	mucositis	hepatotoxicity	nephrotoxicity	myelosuppression	diagnosis
1002857017	CT	AA	CC	1	×	×	×	4	TLBL
1005226008	CT	AA	CC	1	√	√	×	4	TLBL
1007468790	CT	AC	CC	1	×	×	√	4	TLBL
1006433109	CC	AA	CC	1	√	×	×	4	TLBL
2001661970	CC	AA	CC	1	√	×	×	4	TLBL
1008737923	CT	AC	CC	1	√	×	×	4	TLBL
1009013693	TT	AA	CC	1.5	√	×	×	4	TLBL
1006433109	CC	AA	CC	1	×	×	×	4	TLBL
1010335225	TT	AA	CC	1	√	×	×	4	TLBL
60010097269	CC	AC	CC	1	√	√	×	4	TLBL
1008829558	CT	AC	CC	1	√	×	×	4	TLBL
1009538311	TT	AA	CC	1	×	√	×	1	TLBL
1008817250	CC	AA	CT	1	×	√	×	4	TLBL
1008721742	CT	AA	CT	1	√	×	×	4	TLBL
1009587812	CC	AA	CT	1	×	×	×	3	TLBL
1007151200	CC	AC	CT	1	×	√	×	4	TLBL
2501556722	TT	AA	CT	1	×	×	×	4	TLBL
2501226084	CC	AC	TT	1	√	×	×	4	TLBL
1006590057	CT	AA	TT	1	×	×	×	4	TLBL
1008946451	CT	AA	CT	1	√	×	×	0	PH+B-ALL
2001868322	TT	AA	CC	1	√	×	√	4	PH+B-ALL
1009602007	CT	AA	CC	1	√	√	√	4	PH+B-ALL
1006992901	CT	AA	CC	1	√	×	√	2	PH+B-ALL
1006869018	CT	AC	CC	1	√	×	√	3	PH+B-ALL
1009718946	CT	AC	TT	2	√	×	√	4	PH+B-ALL
1008438811	CT	AA	CC	1.5	√	×	√	4	PH+B-ALL
2002204215	CT	AC	CT	1	×	√	×	4	PH+B-ALL
1010065867	CT	AC	CT	1	√	×	×	4	PH+B-ALL
2002406320	TT	AA	CT	1	×	√	×	4	B-ALL
1004202300	CT	AA	CT	1	√	×	×	1	B-ALL
1007215836	CT	AA	CT	2	√	×	×	3	B-ALL
1008474433	CC	AA	CT	1	√	×	×	4	B-ALL
2501514489	CC	AA	CT	1	√	×	×	3	B-ALL
1008839991	CT	AC	CT	1	√	×	×	3	B-ALL
1007464511	CC	AC	CT	2	√	√	×	3	B-ALL
1006943088	CC	AA	CC	2	√	×	×	2	B-ALL
1008945227	CC	AC	CC	1	×	×	×	3	B-ALL
1008837754	CT	AA	CC	1	×	×	×	4	B-ALL
1003481151	CT	AA	CC	1	×	√	×	4	B-ALL
1008789272	CT	AC	CC	1	×	√	×	2	B-ALL
2001853291	CC	AC	CC	2	√	×	×	3	B-ALL
1008912685	CT	AA	CC	1	×	√	×	4	B-ALL
1009631687	CC	AC	CC	1	×	×	×	4	B-ALL
1008129317	CC	AC	TT	1.5	√	×	×	1	B-ALL
2501261642	CC	AC	TT	1	√	×	×	0	B-ALL
1008839063	CT	AC	TT	1	√	×	×	4	B-ALL
1005024189	CC	AC	CT	1	√	×	√	0	B-ALL
1008397561	CC	AC	CT	1	×	√	×	4	B-ALL
1009125760	CT	AA	CT	1	×	×	×	4	B-ALL
1007517260	CC	AA	CT	1.5	√	×	√	3	B-ALL
2001828132	CT	AC	TT	1	×	√	×	4	B-ALL
1009685390	CT	AA	TT	1	×	√	×	4	B-ALL
1006415996	CT	AC	CC	2	√	×	√	4	NK/T cell lymphoma
1009667628	CT	AC	CC	1	√	√	×	4	NK/T cell lymphoma
1009794214	CT	AA	CC	2	×	×	×	2	NK/T cell lymphoma
1005538288	CT	AA	CT	2	×	√	×	4	NK/T cell lymphoma
1008416573	CC	AC	CT	1.5	√	×	×	4	NK/T cell lymphoma
1006751559	CT	AC	CT	2	√	×	×	4	NK/T cell lymphoma
1008846195	TT	AA	CT	1	√	√	×	4	NK/T cell lymphoma
1009600103	CC	AC	CT	1	×	×	×	4	MCL
1008734793	CC	AC	CC	1	×	×	×	0	MCL
1008827849	CC	AA	CT	1	×	×	×	4	DLBCL
1009593905	TT	AA	CT	1	√	×	×	4	DLBCL
1008707229	CC	AC	CT	2	×	×	×	0	DLBCL
1008151753	CC	AA	CT	2	√	√	×	4	DLBCL
2001891724	CT	AC	CT	1	√	√	×	4	DLBCL
1008711319	CT	AA	CT	2	√	√	×	2	DLBCL
60010090784	TT	AA	TT	1	×	×	×	1	DLBCL
1008849025	CT	AA	CC	2	√	×	×	2	DLBCL
1008469360	CT	AA	CC	2	×	×	×	2	DLBCL
2501147423	CT	AC	CC	1	×	√	×	4	DLBCL
1007099057	TT	AA	CC	2	√	×	×	4	DLBCL
1008781137	CT	AA	CC	2	×	×	×	2	DLBCL
1008804467	CC	AA	CC	2	×	×	×	1	DLBCL
1009781161	CT	AC	CC	1	×	×	×	4	DLBCL
1008700360	CT	AC	CC	2	×	×	×	2	DLBCL
1003122965	CC	AC	CC	1	√	√	×	4	CML-LBC
1009773627	CC	AA	CT	1	×	×	×	4	CML-LBC
1007539549	CT	AA	CT	1	√	√	×	4	CML-LBC
1008751618	CC	AC	CT	1	√	√	×	4	CML-LBC
1008657776	CC	CC	CC	1	×	×	×	4	Burkitt lymphoma
2001876620	CT	AC	TT	2	√	√	×	4	Burkitt lymphoma
2501516036	CT	AA	CT	1	×	×	×	4	Burkitt lymphoma
1010065605	CT	AA	CT	1	×	×	×	4	Burkitt lymphoma
2501320902	CT	AC	CT	1	√	×	×	4	Burkitt lymphoma
2501460668	CT	AA	CT	2	√	×	×	1	Burkitt lymphoma
1009656822	CT	AA	CT	1	√	√	×	4	Burkitt lymphoma
1009037177	CT	AA	CT	1	×	×	×	4	Burkitt lymphoma
1009781908	CT	AA	CC	1	×	×	×	4	T-ALL
1006898604	CC	AC	TT	1	×	×	×	4	T-ALL
1009546080	CT	AA	TT	1	×	√	×	4	T-ALL
1008582183	CT	AA	CT	2	√	×	×	2	T-ALL
1007578218	CT	AA	CT	2	√	×	×	4	T-ALL
2501102346	CT	AC	CT	1	×	×	×	0	T-ALL
1008675127	CT	AA	CC	1	√	×	×	4	T-ALL
1006685992	CT	AA	CT	1	×	×	×	4	ALL
1006988137	TT	AA	CT	1	√	×	×	4	ALL
1008561930	CT	AA	CC	2	×	×	×	1	ALL
1008111080	CT	AA	TT	1.5	√	×	×	4	ALL

## Sheet: high dose
ID	MTHFR(677C>T)	MTHFR(1298A>C）	ABCB1 3435	dose(g/m2)	mucositis	hepatotoxicity	nephrotoxicity	myelosuppression	diagnosis
1008530578	CT	AC	CC	6	√	√	√	4	TLBL
1009014104	CC	AA	TT	3	√	√	√	1	TLBL
1006742566	CC	AC	CT	3	×	×	×	4	PH+B-ALL
1008439530	CC	AA	TT	3.5	√	×	√	2	PH+B-ALL
1007276743	CC	AA	CC	3	×	×	×	3	PH+B-ALL
1010230197	CC	AC	CC	3.5	√	×	×	1	PH+B-ALL
1009140584	CT	AA	CC	3	√	×	×	4	PH+B-ALL
1005142664	CC	AC	CC	3	×	√	√	3	PH+B-ALL
2501148177	CT	AC	TT	3	√	×	×	4	PH+B-ALL
2001863527	CT	AC	CT	3	×	×	×	4	PH+B-ALL
1009681293	CT	AA	CT	2.5	×	×	×	2	B-ALL
1006455744	CC	AC	CT	3	√	×	×	0	B-ALL
2001523698	CC	AA	CC	3	×	×	×	3	B-ALL
1007508160	TT	AA	CC	2.5	√	×	√	4	B-ALL
1007142589	TT	AA	CC	2.5	√	×	×	3	B-ALL
1002380478	CC	AA	CC	3	×	×	×	0	B-ALL
2501160223	TT	AA	CC	3	×	×	×	2	B-ALL
1006432178	CC	AA	CC	3	√	×	×	4	B-ALL
1009648134	CC	AA	CC	3	√	×	√	3	B-ALL
1005228468	CT	AA	TT	3	×	×	×	3	B-ALL
1008397549	CC	AC	CT	5	√	√	×	2	B-ALL
1006615604	CC	AA	CT	2.5	√	√	×	0	B-ALL
1006429228	CT	AC	CC	3	√	×	√	3	B-ALL
1007305491	CT	AC	CT	3.5	√	×	√	3	B-ALL
2501505921	CT	AA	TT	3	√	√	×	3	B-ALL
1008928412	TT	AA	TT	3	√	√	×	4	NK/T cell lymphoma
1009665536	CC	AA	CT	3	√	√	×	4	NK/T cell lymphoma
60010025146	CT	AA	CT	3	√	×	√	4	NK/T cell lymphoma
1007509998	CC	AA	CT	3	√	×	×	4	NK/T cell lymphoma
2001729828	CC	AA	CT	3.5	√	×	√	4	NK/T cell lymphoma
2501054358	CT	AA	CT	3.5	×	×	√	0	NK/T cell lymphoma
1008803555	CT	AA	CT	3	√	√	√	4	NK/T cell lymphoma
1008778307	CC	AA	CT	3	√	√	×	4	NK/T cell lymphoma
1008779602	TT	AA	CT	3	√	×	×	1	NK/T cell lymphoma
1009025866	CT	AA	CT	3	√	×	×	4	NK/T cell lymphoma
1007598138	CT	AA	CT	2.5	√	×	√	4	MCL
2001896676	CC	AC	CT	3	√	√	×	3	DLBCL
1006098114	CT	AA	CT	3	×	×	√	2	DLBCL
2501257770	CC	AA	CT	3.5	×	×	×	0	DLBCL
1002830324	CT	AA	CT	3	√	×	×	0	DLBCL
1008595289	CC	AA	CT	4	√	√	×	4	DLBCL
1010050649	CC	CC	CT	3.5	×	√	×	4	DLBCL
1005877575	CC	AA	CT	3	×	√	×	0	DLBCL
1009200795	CC	AA	TT	3	×	×	×	1	DLBCL
1008619876	CT	AA	CC	2.5	×	√	×	4	DLBCL
1008390917	TT	AA	CC	3	√	×	×	3	DLBCL
1008728048	CC	AA	CC	3	×	√	×	4	DLBCL
2002217116	TT	AA	CT	3	×	×	×	4	FL
2001644984	CT	AA	CT	4.5	×	×	×	3	T-ALL
1007115480	CC	AC	CC	2.5	√	×	×	4	T-ALL
1009152906	CT	AA	CC	3	×	√	×	4	T-ALL
1009129373	TT	AA	CC	6	√	√	×	4	T-ALL
1009019204	CT	AA	TT	3	√	√	×	4	ALL
1009019512	CT	AA	TT	3	√	√	×	4	ANKL
1007389809	CC	AA	CT	3	√	×	×	4	ANKL
2501381551	CT	AC	CT	3	√	×	×	0	ANKL
1008888010	CC	AA	CC	3	√	√	√	4	ANKL
1009037193	CT	AA	CC	3	√	√	×	4	ANKL

## Sheet: MTHFR 677CC
ID	MTHFR(677C>T)	MTHFR(1298A>C）	ABCB1 3435	dose(g/m2)	mucositis	hepatotoxicity	nephrotoxicity	myelosuppression	diagnosis
1006433109	CC	AA	CC	1	√	×	×	4	TLBL
2001661970	CC	AA	CC	1	√	×	×	4	TLBL
1006433109	CC	AA	CC	1	×	×	×	4	TLBL
60010097269	CC	AC	CC	1	√	√	×	4	TLBL
1008817250	CC	AA	CT	1	×	√	×	4	TLBL
1009014104	CC	AA	TT	3	√	√	√	1	TLBL
1009587812	CC	AA	CT	1	×	×	×	3	TLBL
1007151200	CC	AC	CT	1	×	√	×	4	TLBL
2501226084	CC	AC	TT	1	√	×	×	4	TLBL
1006742566	CC	AC	CT	3	×	×	×	4	PH+B-ALL
1008439530	CC	AA	TT	3.5	√	×	√	2	PH+B-ALL
1007276743	CC	AA	CC	3	×	×	×	3	PH+B-ALL
1010230197	CC	AC	CC	3.5	√	×	×	1	PH+B-ALL
1005142664	CC	AC	CC	3	×	√	√	3	PH+B-ALL
1008474433	CC	AA	CT	1	√	×	×	4	B-ALL
2501514489	CC	AA	CT	1	√	×	×	3	B-ALL
1006455744	CC	AC	CT	3	√	×	×	0	B-ALL
2001523698	CC	AA	CC	3	×	×	×	3	B-ALL
1007464511	CC	AC	CT	2	√	√	×	3	B-ALL
1006943088	CC	AA	CC	2	√	×	×	2	B-ALL
1002380478	CC	AA	CC	3	×	×	×	0	B-ALL
1008945227	CC	AC	CC	1	×	×	×	3	B-ALL
1006432178	CC	AA	CC	3	√	×	×	4	B-ALL
2001853291	CC	AC	CC	2	√	×	×	3	B-ALL
1009648134	CC	AA	CC	3	√	×	√	3	B-ALL
1009631687	CC	AC	CC	1	×	×	×	4	B-ALL
1008129317	CC	AC	TT	1.5	√	×	×	1	B-ALL
2501261642	CC	AC	TT	1	√	×	×	0	B-ALL
1005024189	CC	AC	CT	1	√	×	√	0	B-ALL
1008397549	CC	AC	CT	5	√	√	×	2	B-ALL
1008397561	CC	AC	CT	1	×	√	×	4	B-ALL
1006615604	CC	AA	CT	2.5	√	√	×	0	B-ALL
1007517260	CC	AA	CT	1.5	√	×	√	3	B-ALL
1009665536	CC	AA	CT	3	√	√	×	4	NK/T cell lymphoma
1007509998	CC	AA	CT	3	√	×	×	4	NK/T cell lymphoma
2001729828	CC	AA	CT	3.5	√	×	√	4	NK/T cell lymphoma
1008416573	CC	AC	CT	1.5	√	×	×	4	NK/T cell lymphoma
1008778307	CC	AA	CT	3	√	√	×	4	NK/T cell lymphoma
1009600103	CC	AC	CT	1	×	×	×	4	MCL
1008734793	CC	AC	CC	1	×	×	×	0	MCL
1008827849	CC	AA	CT	1	×	×	×	4	DLBCL
2001896676	CC	AC	CT	3	√	√	×	3	DLBCL
1008707229	CC	AC	CT	2	×	×	×	0	DLBCL
2501257770	CC	AA	CT	3.5	×	×	×	0	DLBCL
1008151753	CC	AA	CT	2	√	√	×	4	DLBCL
1008595289	CC	AA	CT	4	√	√	×	4	DLBCL
1010050649	CC	CC	CT	3.5	×	√	×	4	DLBCL
1005877575	CC	AA	CT	3	×	√	×	0	DLBCL
1009200795	CC	AA	TT	3	×	×	×	1	DLBCL
1008804467	CC	AA	CC	2	×	×	×	1	DLBCL
1008728048	CC	AA	CC	3	×	√	×	4	DLBCL
1003122965	CC	AC	CC	1	√	√	×	4	CML-LBC
1009773627	CC	AA	CT	1	×	×	×	4	CML-LBC
1008751618	CC	AC	CT	1	√	√	×	4	CML-LBC
1008657776	CC	CC	CC	1	×	×	×	4	Burkitt lymphoma
1006898604	CC	AC	TT	1	×	×	×	4	T-ALL
1007115480	CC	AC	CC	2.5	√	×	×	4	T-ALL
1007389809	CC	AA	CT	3	√	×	×	4	ANKL
1008888010	CC	AA	CC	3	√	√	√	4	ANKL

## Sheet: MTHFR 1298AA
ID	MTHFR(677C>T)	MTHFR(1298A>C）	ABCB1 3435	dose(g/m2)	mucositis	hepatotoxicity	nephrotoxicity	myelosuppression	diagnosis
1002857017	CT	AA	CC	1	×	×	×	4	TLBL
1005226008	CT	AA	CC	1	√	√	×	4	TLBL
1006433109	CC	AA	CC	1	√	×	×	4	TLBL
2001661970	CC	AA	CC	1	√	×	×	4	TLBL
1009013693	TT	AA	CC	1.5	√	×	×	4	TLBL
1006433109	CC	AA	CC	1	×	×	×	4	TLBL
1010335225	TT	AA	CC	1	√	×	×	4	TLBL
1009538311	TT	AA	CC	1	×	√	×	1	TLBL
1008817250	CC	AA	CT	1	×	√	×	4	TLBL
1009014104	CC	AA	TT	3	√	√	√	1	TLBL
1008721742	CT	AA	CT	1	√	×	×	4	TLBL
1009587812	CC	AA	CT	1	×	×	×	3	TLBL
2501556722	TT	AA	CT	1	×	×	×	4	TLBL
1006590057	CT	AA	TT	1	×	×	×	4	TLBL
1008946451	CT	AA	CT	1	√	×	×	0	PH+B-ALL
1008439530	CC	AA	TT	3.5	√	×	√	2	PH+B-ALL
1007276743	CC	AA	CC	3	×	×	×	3	PH+B-ALL
2001868322	TT	AA	CC	1	√	×	√	4	PH+B-ALL
1009602007	CT	AA	CC	1	√	√	√	4	PH+B-ALL
1009140584	CT	AA	CC	3	√	×	×	4	PH+B-ALL
1006992901	CT	AA	CC	1	√	×	√	2	PH+B-ALL
1008438811	CT	AA	CC	1.5	√	×	√	4	PH+B-ALL
2002406320	TT	AA	CT	1	×	√	×	4	B-ALL
1004202300	CT	AA	CT	1	√	×	×	1	B-ALL
1009681293	CT	AA	CT	2.5	×	×	×	2	B-ALL
1007215836	CT	AA	CT	2	√	×	×	3	B-ALL
1008474433	CC	AA	CT	1	√	×	×	4	B-ALL
2501514489	CC	AA	CT	1	√	×	×	3	B-ALL
2001523698	CC	AA	CC	3	×	×	×	3	B-ALL
1007508160	TT	AA	CC	2.5	√	×	√	4	B-ALL
1007142589	TT	AA	CC	2.5	√	×	×	3	B-ALL
1006943088	CC	AA	CC	2	√	×	×	2	B-ALL
1002380478	CC	AA	CC	3	×	×	×	0	B-ALL
1008837754	CT	AA	CC	1	×	×	×	4	B-ALL
1003481151	CT	AA	CC	1	×	√	×	4	B-ALL
2501160223	TT	AA	CC	3	×	×	×	2	B-ALL
1006432178	CC	AA	CC	3	√	×	×	4	B-ALL
1009648134	CC	AA	CC	3	√	×	√	3	B-ALL
1008912685	CT	AA	CC	1	×	√	×	4	B-ALL
1005228468	CT	AA	TT	3	×	×	×	3	B-ALL
1009125760	CT	AA	CT	1	×	×	×	4	B-ALL
1006615604	CC	AA	CT	2.5	√	√	×	0	B-ALL
1007517260	CC	AA	CT	1.5	√	×	√	3	B-ALL
1009685390	CT	AA	TT	1	×	√	×	4	B-ALL
2501505921	CT	AA	TT	3	√	√	×	3	B-ALL
1009794214	CT	AA	CC	2	×	×	×	2	NK/T cell lymphoma
1008928412	TT	AA	TT	3	√	√	×	4	NK/T cell lymphoma
1009665536	CC	AA	CT	3	√	√	×	4	NK/T cell lymphoma
60010025146	CT	AA	CT	3	√	×	√	4	NK/T cell lymphoma
1007509998	CC	AA	CT	3	√	×	×	4	NK/T cell lymphoma
2001729828	CC	AA	CT	3.5	√	×	√	4	NK/T cell lymphoma
2501054358	CT	AA	CT	3.5	×	×	√	0	NK/T cell lymphoma
1005538288	CT	AA	CT	2	×	√	×	4	NK/T cell lymphoma
1008803555	CT	AA	CT	3	√	√	√	4	NK/T cell lymphoma
1008778307	CC	AA	CT	3	√	√	×	4	NK/T cell lymphoma
1008846195	TT	AA	CT	1	√	√	×	4	NK/T cell lymphoma
1008779602	TT	AA	CT	3	√	×	×	1	NK/T cell lymphoma
1009025866	CT	AA	CT	3	√	×	×	4	NK/T cell lymphoma
1007598138	CT	AA	CT	2.5	√	×	√	4	MCL
1008827849	CC	AA	CT	1	×	×	×	4	DLBCL
1009593905	TT	AA	CT	1	√	×	×	4	DLBCL
1006098114	CT	AA	CT	3	×	×	√	2	DLBCL
2501257770	CC	AA	CT	3.5	×	×	×	0	DLBCL
1008151753	CC	AA	CT	2	√	√	×	4	DLBCL
1002830324	CT	AA	CT	3	√	×	×	0	DLBCL
1008711319	CT	AA	CT	2	√	√	×	2	DLBCL
1008595289	CC	AA	CT	4	√	√	×	4	DLBCL
1005877575	CC	AA	CT	3	×	√	×	0	DLBCL
60010090784	TT	AA	TT	1	×	×	×	1	DLBCL
1009200795	CC	AA	TT	3	×	×	×	1	DLBCL
1008849025	CT	AA	CC	2	√	×	×	2	DLBCL
1008469360	CT	AA	CC	2	×	×	×	2	DLBCL
1007099057	TT	AA	CC	2	√	×	×	4	DLBCL
1008781137	CT	AA	CC	2	×	×	×	2	DLBCL
1008619876	CT	AA	CC	2.5	×	√	×	4	DLBCL
1008804467	CC	AA	CC	2	×	×	×	1	DLBCL
1008390917	TT	AA	CC	3	√	×	×	3	DLBCL
1008728048	CC	AA	CC	3	×	√	×	4	DLBCL
2002217116	TT	AA	CT	3	×	×	×	4	FL
1009773627	CC	AA	CT	1	×	×	×	4	CML-LBC
1007539549	CT	AA	CT	1	√	√	×	4	CML-LBC
2501516036	CT	AA	CT	1	×	×	×	4	Burkitt lymphoma
1010065605	CT	AA	CT	1	×	×	×	4	Burkitt lymphoma
2501460668	CT	AA	CT	2	√	×	×	1	Burkitt lymphoma
1009656822	CT	AA	CT	1	√	√	×	4	Burkitt lymphoma
1009037177	CT	AA	CT	1	×	×	×	4	Burkitt lymphoma
1009781908	CT	AA	CC	1	×	×	×	4	T-ALL
1009546080	CT	AA	TT	1	×	√	×	4	T-ALL
1008582183	CT	AA	CT	2	√	×	×	2	T-ALL
2001644984	CT	AA	CT	4.5	×	×	×	3	T-ALL
1007578218	CT	AA	CT	2	√	×	×	4	T-ALL
1008675127	CT	AA	CC	1	√	×	×	4	T-ALL
1009152906	CT	AA	CC	3	×	√	×	4	T-ALL
1009129373	TT	AA	CC	6	√	√	×	4	T-ALL
1006685992	CT	AA	CT	1	×	×	×	4	ALL
1006988137	TT	AA	CT	1	√	×	×	4	ALL
1008561930	CT	AA	CC	2	×	×	×	1	ALL
1009019204	CT	AA	TT	3	√	√	×	4	ALL
1008111080	CT	AA	TT	1.5	√	×	×	4	ALL
1009019512	CT	AA	TT	3	√	√	×	4	ANKL
1007389809	CC	AA	CT	3	√	×	×	4	ANKL
1008888010	CC	AA	CC	3	√	√	√	4	ANKL
1009037193	CT	AA	CC	3	√	√	×	4	ANKL

## Sheet: ABCB1 3435CC
ID	MTHFR(677C>T)	MTHFR(1298A>C）	ABCB1 3435	dose(g/m2)	mucositis	hepatotoxicity	nephrotoxicity	myelosuppression	diagnosis
1002857017	CT	AA	CC	1	×	×	×	4	TLBL
1005226008	CT	AA	CC	1	√	√	×	4	TLBL
1007468790	CT	AC	CC	1	×	×	√	4	TLBL
1006433109	CC	AA	CC	1	√	×	×	4	TLBL
2001661970	CC	AA	CC	1	√	×	×	4	TLBL
1008530578	CT	AC	CC	6	√	√	√	4	TLBL
1008737923	CT	AC	CC	1	√	×	×	4	TLBL
1009013693	TT	AA	CC	1.5	√	×	×	4	TLBL
1006433109	CC	AA	CC	1	×	×	×	4	TLBL
1010335225	TT	AA	CC	1	√	×	×	4	TLBL
60010097269	CC	AC	CC	1	√	√	×	4	TLBL
1008829558	CT	AC	CC	1	√	×	×	4	TLBL
1009538311	TT	AA	CC	1	×	√	×	1	TLBL
1007276743	CC	AA	CC	3	×	×	×	3	PH+B-ALL
2001868322	TT	AA	CC	1	√	×	√	4	PH+B-ALL
1010230197	CC	AC	CC	3.5	√	×	×	1	PH+B-ALL
1009602007	CT	AA	CC	1	√	√	√	4	PH+B-ALL
1009140584	CT	AA	CC	3	√	×	×	4	PH+B-ALL
1006992901	CT	AA	CC	1	√	×	√	2	PH+B-ALL
1006869018	CT	AC	CC	1	√	×	√	3	PH+B-ALL
1005142664	CC	AC	CC	3	×	√	√	3	PH+B-ALL
1008438811	CT	AA	CC	1.5	√	×	√	4	PH+B-ALL
2001523698	CC	AA	CC	3	×	×	×	3	B-ALL
1007508160	TT	AA	CC	2.5	√	×	√	4	B-ALL
1007142589	TT	AA	CC	2.5	√	×	×	3	B-ALL
1006943088	CC	AA	CC	2	√	×	×	2	B-ALL
1002380478	CC	AA	CC	3	×	×	×	0	B-ALL
1008945227	CC	AC	CC	1	×	×	×	3	B-ALL
1008837754	CT	AA	CC	1	×	×	×	4	B-ALL
1003481151	CT	AA	CC	1	×	√	×	4	B-ALL
2501160223	TT	AA	CC	3	×	×	×	2	B-ALL
1006432178	CC	AA	CC	3	√	×	×	4	B-ALL
1008789272	CT	AC	CC	1	×	√	×	2	B-ALL
2001853291	CC	AC	CC	2	√	×	×	3	B-ALL
1009648134	CC	AA	CC	3	√	×	√	3	B-ALL
1008912685	CT	AA	CC	1	×	√	×	4	B-ALL
1009631687	CC	AC	CC	1	×	×	×	4	B-ALL
1006429228	CT	AC	CC	3	√	×	√	3	B-ALL
1006415996	CT	AC	CC	2	√	×	√	4	NK/T cell lymphoma
1009667628	CT	AC	CC	1	√	√	×	4	NK/T cell lymphoma
1009794214	CT	AA	CC	2	×	×	×	2	NK/T cell lymphoma
1008734793	CC	AC	CC	1	×	×	×	0	MCL
1008849025	CT	AA	CC	2	√	×	×	2	DLBCL
1008469360	CT	AA	CC	2	×	×	×	2	DLBCL
2501147423	CT	AC	CC	1	×	√	×	4	DLBCL
1007099057	TT	AA	CC	2	√	×	×	4	DLBCL
1008781137	CT	AA	CC	2	×	×	×	2	DLBCL
1008619876	CT	AA	CC	2.5	×	√	×	4	DLBCL
1008804467	CC	AA	CC	2	×	×	×	1	DLBCL
1008390917	TT	AA	CC	3	√	×	×	3	DLBCL
1008728048	CC	AA	CC	3	×	√	×	4	DLBCL
1009781161	CT	AC	CC	1	×	×	×	4	DLBCL
1008700360	CT	AC	CC	2	×	×	×	2	DLBCL
1003122965	CC	AC	CC	1	√	√	×	4	CML-LBC
1008657776	CC	CC	CC	1	×	×	×	4	Burkitt lymphoma
1009781908	CT	AA	CC	1	×	×	×	4	T-ALL
1007115480	CC	AC	CC	2.5	√	×	×	4	T-ALL
1008675127	CT	AA	CC	1	√	×	×	4	T-ALL
1009152906	CT	AA	CC	3	×	√	×	4	T-ALL
1009129373	TT	AA	CC	6	√	√	×	4	T-ALL
1008561930	CT	AA	CC	2	×	×	×	1	ALL
1008888010	CC	AA	CC	3	√	√	√	4	ANKL
1009037193	CT	AA	CC	3	√	√	×	4	ANKL
