# Supplementary material for: Effect of Polymorphisms of ABCB1 and MTHFR on Methotrexate-Related Toxicities in Adults With Hematological Malignancies
Source: Front Oncol. 2021 Dec 24;11:759805. doi: 10.3389/fonc.2021.759805 (PMC8739189; doi:10.3389/fonc.2021.759805)
Supplement: Supplementary file 2 [file Table_2.xlsx]

## Sheet: Sheet1
group	intercation term	Mucositis	Hepatotoxicity	Nephrotoxicity	Hematopoietic toxicity
		P-value	P-value	P-value	P-value
total	age*MTHFR C677T	0.253	0.9	0.055	0.608
	age*MTHFR A1298C	0.062	0.3	0.409	0.301
	age*ABCB1 C3435T	0.626	0.114	0.553	0.787
	gender*MTHFR C677T	0.094	0.684	0.946	0.762
	gender*MTHFR A1298C	0.801	0.284	0.462	0.465
	gender*ABCB1 C3435T	0.107	0.9	0.722	0.465
TLBL & ALL & CML-LBC	age*MTHFR C677T	0.284	0.816	0.176	0.807
	age*MTHFR A1298C	0.056	0.724	0.439	0.797
	age*ABCB1 C3435T	0.19	0.069	0.671	0.462
	gender*MTHFR C677T	0.084	0.736	0.789	0.397
	gender*MTHFR A1298C	0.654	0.903	0.99	0.276
	gender*ABCB1 C3435T	0.054	0.815	0.723	0.447
DLBCL & Burkitt lymphoma & MCL & FL	age*MTHFR C677T	0.426	0.196	0.999	0.435
	age*MTHFR A1298C	0.503	0.557	0.999	0.648
	age*ABCB1 C3435T	0.276	0.706	0.999	0.529
	gender*MTHFR C677T	0.4	0.937	1	0.468
	gender*MTHFR A1298C	0.798	0.364	1	0.987
	gender*ABCB1 C3435T	0.875	0.858	1	0.646
NK/T cell lymphoma & ANKL	age*MTHFR C677T	1	0.996	0.641	0.52
	age*MTHFR A1298C	1	0.997	0.442	0.123
	age*ABCB1 C3435T	0.999	0.272	0.298	0.459
	gender*MTHFR C677T	0.999	0.728	0.761	0.491
	gender*MTHFR A1298C	0.998	0.995	0.996	0.034
	gender*ABCB1 C3435T	0.999	0.997	0.996	0.667
Dose: 1-2g/m2	age*MTHFR C677T	0.279	0.437	0.525	0.405
	age*MTHFR A1298C	0.139	0.455	0.198	0.787
	age*ABCB1 C3435T	0.987	0.021	0.948	0.863
	gender*MTHFR C677T	0.039	0.696	0.996	0.969
	gender*MTHFR A1298C	0.657	0.329	0.996	0.935
	gender*ABCB1 C3435T	0.407	0.611	0.997	0.47
TLBL & ALL & CML-LBC Dose: 1-2g/m2	age*MTHFR C677T	0.325	0.576	0.471	0.877
	age*MTHFR A1298C	0.16	0.446	0.154	0.84
	age*ABCB1 C3435T	0.345	0.037	0.863	0.995
	gender*MTHFR C677T	0.074	0.434	0.995	0.186
	gender*MTHFR A1298C	0.304	0.886	0.995	0.997
	gender*ABCB1 C3435T	0.067	0.816	0.994	0.52
DLBCL & Burkitt lymphoma & MCL & FL Dose: 1-2g/m2	age*MTHFR C677T	0.6	0.538	-	0.186
	age*MTHFR A1298C	0.282	0.471	-	0.274
	age*ABCB1 C3435T	0.13	0.643	-	0.62
	gender*MTHFR C677T	0.995	0.995	-	0.065
	gender*MTHFR A1298C	0.995	0.995	-	0.473
	gender*ABCB1 C3435T	0.995	0.995	-	0.909
Dose: 2.5-5g/m2	age*MTHFR C677T	0.609	0.284	0.11	0.948
	age*MTHFR A1298C	0.186	0.598	0.521	0.006
	age*ABCB1 C3435T	0.332	0.92	0.124	0.863
	gender*MTHFR C677T	0.534	0.357	0.875	0.935
	gender*MTHFR A1298C	0.586	0.784	0.767	0.832
	gender*ABCB1 C3435T	0.101	0.636	0.251	0.685
TLBL & ALL & CML-LBC Dose: 2.5-5g/m2	age*MTHFR C677T	0.45	0.287	0.688	0.954
	age*MTHFR A1298C	0.182	0.369	0.555	0.304
	age*ABCB1 C3435T	0.273	0.689	0.553	0.862
	gender*MTHFR C677T	0.282	0.098	0.873	0.431
	gender*MTHFR A1298C	0.994	0.751	0.994	0.022
	gender*ABCB1 C3435T	0.798	0.98	0.994	0.521
DLBCL & Burkitt lymphoma & MCL & FL Dose: 2.5-5g/m2	age*MTHFR C677T	0.346	1	1	0.723
	age*MTHFR A1298C	0.997	1	1	0.548
	age*ABCB1 C3435T	0.296	1	1	0.856
	gender*MTHFR C677T	0.656	1	1	0.341
	gender*MTHFR A1298C	0.997	1	1	0.548
	gender*ABCB1 C3435T	0.997	1	1	0.577
NK/T cell lymphoma & ANKL Dose: 2.5-5g/m2	age*MTHFR C677T	1	0.997	0.545	0.298
	age*MTHFR A1298C	-	-	-	-
	age*ABCB1 C3435T	1	1	0.997	0.308
	gender*MTHFR C677T	1	0.998	0.756	0.169
	gender*MTHFR A1298C	-	-	-	-
	gender*ABCB1 C3435T	1	1	0.997	0.308
